# Supplementary material for: The Development of a European Registry for Facial Dysostosis Syndromes: A Delphi-Guided Approach
Source: J Craniofac Surg. 2025 Jul 23;36(8):2712–6. doi: 10.1097/SCS.0000000000011695 (PMC12537031; doi:10.1097/SCS.0000000000011695)
Supplement: SUPPLEMENTARY MATERIAL [file scs-36-02712-s003.xlsx]

## Sheet: Follow up
Supplemental Digital File 2 - Facial Dysostosis Dataset (ERN CRANIO)
Data element	Response options	Level	Age at measurement									Median	Lowest Tertile	Highest Tertile	Sample Size	Category
			Initial presentation	0-2 years	3-4 years	5-7 years	8-9 years	10-13 years	14-16 years	17+ years
Common data elements
Pseudonym / Person ID		CDE	X									-	-	-	-	-
Date of birth		CDE	X									-	-	-	-	-
Sex at birth	Single choice: Male/Female/NA	CDE	X									-	-	-	-	-
Country of residence		CDE	X									-	-	-	-	-
Patient status	Single choice: Alive/Opted out/Lost to follow-up/Dead	CDE	X	X	X	X	X	X	X	X		-	-	-	-	-
Current health care provider (i.e., Centre at which patient is currently treated)		CDE	X									-	-	-	-	-
Age at first encounter with the specialized centre		CDE	X									-	-	-	-	-
Age at diagnosis		CDE	X									-	-	-	-	-
Diagnosis (Orphanet code)	Single choice: ORPHA 861 - Treacher-Collins syndrome (OMIM# 154500, 613717, 248390, 618939) ORPHA 246 - Postaxial acrofacial dysostosis (OMIM# 263750) ORPHA 245 - Nager syndrome (OMIM# 154400) ORPHA 155899 - Mandibulofacial dysostosis (i.e. Unspecified Facial Dysostosis Syndrome) ORPHA 79113 - Mandibulofacial dysostosis-microcephaly syndrome (Guion-Almeida type) (OMIM#610536) ORPHA 124: Diamond B…	CDE	X									-	-	-	-	-
Were genetic diagnostics performed?	Single choice: Yes/No	CDE	X									-	-	-	-	-
Genetic diagnosis available?	Single choice: Yes/No	CDE	X									-	-	-	-	-
Type of genetic diagnosis	Single choice: Molecular diagnosis Chromosomal diagnosis Both Unknown	CDE	X									-	-	-	-	-
Gene name	Multiple choice (i.e., TCOF1, POLR1B, POLR1C, POLR1D, EFTUD2, SF3B4, DHODH, TWIST1, TWIST2, EDNRA , TSR2, SF3B2)	CDE	X									-	-	-	-	-
Other gene(s)	Free text	CDE	X									-	-	-	-	-
Genomic Reference Sequence	Free text (e.g., NC_000023.10)	CDE	X									-	-	-	-	-
Genomic variation (HGVS nomenclature)	Free text (e.g., g.33038255C>A)	CDE	X									-	-	-	-	-
Transcript / Reference Sequence	Free text (e.g., NM_004006.2)	CDE	X									-	-	-	-	-
Nucleotide change (HGVS nomenclature)	Free text (e.g., c.4375C>T)	CDE	X									-	-	-	-	-
Protein change (HGVS nomenclature)	Free text (e.g., p.Arg1459Ter)	CDE	X									-	-	-	-	-
Other changes (Structural variants or copy number variants)	Free text	CDE	X									-	-	-	-	-
Allelic State	Single choice: heterozygous homozygous hemizygous heteroplasmic homoplasmic	CDE	X									-	-	-	-	-
ACMG classification	Single choice benign likelyBenign uncertainSignificance likelyPathogenic pathogenic	CDE	X									-	-	-	-	-
Inheritance	Single choice: maternal paternal unknown deNovo	CDE	X									-	-	-	-	-
Consent to be contacted for research purposes		CDE	X									-	-	-	-	-
Consent to reuse of data		CDE	X									-	-	-	-	-
PROMs / Questionnaires
Intelligibility in Context score (=ICS)	Numeric (1.0-5.0), and responses to individual questions	Level 1			X	X		X				9	0	0.846154	13	Strongly recommended
Pediatric Quality of Life Inventory (=PedsQL)	Integer (0-100), and responses to individual questions	Level 1			X	X			X			8	0.0714286	0.785714	14	Strongly recommended
Pediatric Sleep Questionnaire - Breathing scale	Numeric (0.00-1.00), and responses to individual questions	Level 1			X	X			X			9	0	0.823529	17	Strongly recommended
Face-Q Facial Function - Speech function (= Cleft Q Speech function)	Integer (0-100), and responses to individual questions	Level 1						X		X		8	0	0.8	10	Strongly recommended
Face-Q Facial Function - Breathing	Integer (0-100), and responses to individual questions	Level 1					X	X		X		8	0	0.866667	15	Strongly recommended
Face-Q Facial Function - Eyes	Integer (0-100), and responses to individual questions	Level 1					X	X	X	X		8	0	0.769231	13	Strongly recommended
Face-Q Facial Function - Eating and Drinking	Integer (0-100), and responses to individual questions	Level 1					X	X	X	X		7.5	0	0.833333	12	Neutral
Face-Q Facial Function - Face	Integer (0-100), and responses to individual questions	Level 1					X	X	X	X		8	0	0.733333	15	Neutral
Cleft-Q Appearance - Teeth	Integer (0-100), and responses to individual questions	Level 1					X	X		X		8	0	0.733333	15	Neutral
Face-Q Appearance - Face (=Cleft Q Face)	Integer (0-100), and responses to individual questions	Level 1					X	X	X	X		8	0	0.714286	14	Neutral
Face-Q Appearance - Jaw (= Cleft Q Jaw)	Integer (0-100), and responses to individual questions	Level 1						X		X		8	0	0.6	15	Neutral
Face-Q Appearance - Ears	Integer (0-100), and responses to individual questions	Level 1							X	X		7.5	0	0.642857	14	Neutral
Face-Q Health-Related Quality of Life - Psychological (= Cleft Q Psychological)	Integer (0-100), and responses to individual questions	Level 1					X	X	X	X		7.5	0.0625	0.75	16	Neutral
Face-Q Health-Related Quality of Life - Speech Distress (= Cleft Q Speech distress)	Integer (0-100), and responses to individual questions	Level 1					X	X	X	X		7	0.0625	0.75	16	Neutral
Face-Q Health-Related Quality of Life - School (=Cleft Q School)	Integer (0-100), and responses to individual questions	Level 1						X	X			7	0.0625	0.75	16	Neutral
Patient Characteristics
Prenatal detection (i.e., Were craniofacial changes detected prenatally?)	Single choice: - No - Yes	Level 2	X									9	0	1	10	Strongly recommended
Gestational age at prenatal detection (weeks)	Integer	Level 2	X									9	0	1	10	Strongly recommended
Prenatal Imaging	Multiple choice: - 2D Ultrasound - 3D Ultrasound - 4D Ultrasound - Fetal MRI - Fetal CT - Other, (please specify)	Level 2	X									7.5	0	0.583333	12	Neutral
Prenatal genetic testing	Multiple choice - Targeted Sanger Sequencing of a single gene (please specify gene) - Targeted Sanger Sequencing of multiple genes (please specify genes) - MLPA-analysis (please specify genes) - Targeted next generation sequencing with in silico gene/panel analysis on whole genome/exome (WES/WGS) platform (please specify genes) - Targeted next generation sequencing with gene panel by targeted enr…	Level 2	X									9	0	1	10	Strongly recommended
Consanguinity	Single choice: - Yes, first degree family - Yes, second degree family - Yes, third degree family - No	Level 2	X									9	0	0.846154	52	Strongly recommended
Maternal diseases during pregnancy (i.e., did the biological mother suffer from any disease during pregnancy?	Single choice: - Yes (please specify) - No - Unknown	Level 2	X									9	0.0175439	0.894737	57	Strongly recommended
Maternal medication during pregnancy (i.e., Did the biological mother use any medication during pregnancy?)	Single choice: - Yes (please specify) - No - Unknown	Level 2	X									9	0.0363636	0.854545	55	Strongly recommended
Maternal age at conception (years)	Integer	Level 2	X									8	0.0888889	0.666667	45	Neutral
Gestational age at birth (weeks)	Integer	Level 2	X									9	0.0175439	0.842105	57	Strongly recommended
Height (cm)		Level 2	X	X	X	X	X	X	X	X		9	0.0377358	0.773585	53	Strongly recommended
Weight (kg)		Level 2	X	X	X	X	X	X	X	X		9	0.0188679	0.792453	53	Strongly recommended
Education of the patient	Single choice: - Mainstream education (patient is following the standard curriculum appropriate for their age group) - Special education (patient is following specialized or modified curriculum due to medical, developmental, or learning needs) - Other (please specify)	Level 2				X	X	X	X			7	0.0892857	0.678571	56	Neutral
Anomalies of jaw(s) and occlusion	Multiple choice: - None - Facial profile - Lower anterior facial height - Mandibular asymmetry - Crowding (anterior posterior) - Spaced dentition - Midline diastema - Incisal relationship - Molar relationship (left,right) - Overjet - Overbite - Openbite - Crossbite (anterior posterior) - Temporomandibular Ankylosis	Level 2						X				9	0	1	28	Strongly recommended
Dental agenesis (Hypodontia/Oligodontia/Anodontia)	Multiple choice: - None - Reduced number of teeth (HP:0009804) - Selective tooth agenesis (HP:0001592) - Abnormal number of permanent teeth (HP:0011044) - Abnormal number of teeth (HP:0006483) - Hypodontia (HP:0000668) - Oligodontia (HP:0000677) - Anodontia (HP:0000674) - Agenesis of lateral incisor (HP:0200153) - Agenesis of central incisor (HP:0006289) - Agenesis of incisor (HP:0006485) - Agene…	Level 2						X				9	0	0.961538	26	Strongly recommended
Supernumerary teeth	Multiple choice: - None - Supernumerary maxillary incisor (HP:0006332) - Increased number of teeth (HP:0011069)	Level 2						X				9	0	0.92	25	Strongly recommended
Anomalies of tooth morphology (size and shape)	Multiple choice: - None - Abnormality of dental morphology (HP:0006482) - Abnormality of molar morphology (HP:0011070) - Abnormality of permanent molar morphology (HP:0011071) - Abnormality of incisor morphology (HP:0011063) - Microdontia (HP:0000691) - Generalized microdontia (HP:0006311) - Macrodontia (HP:0001572) - Incisor macrodontia (HP:0011081) - Macrodontia of permanent maxillary central i…	Level 2							X			8	0	0.833333	24	Strongly recommended
Enamel anomalies	Multiple choice: - None - Abnormality of dental structure (HP:0011061) - Abnormality of dental color (HP:0011073) - Generalized hypoplasia of dental enamel (HP:0006282) - Abnormality of dental enamel (HP:0000682) - Amelogenesis imperfecta (HP:0000705) - Hypoplasia of teeth (HP:0000685) - Hypoplasia of dental enamel (HP:0006297) - Localized hypoplasia of dental enamel (HP:0011074) - Dental enamel …	Level 2							X			8	0	0.869565	23	Strongly recommended
Anomalies of tooth eruption/position	Multiple choice: -None - Abnormality of dental eruption (HP:0006292) - Delayed eruption of teeth (HP:0000684) - Delayed eruption of primary teeth (HP:0000680) - Delayed eruption of permanent teeth (HP:0000696) - Marked delay in eruption of permanent teeth (HP:0006291) - Failure of eruption of permanent teeth (HP:0006352) - Unerupted tooth (HP:0000706) - Multiple impacted teeth (HP:0001571) - Impa…	Level 2						X				8	0	0.875	24	Strongly recommended
Periodontal and gingival anomalies	Multiple choice: - None - Abnormality of the gingiva (HP:0000168) - Gingival fibromatosis (HP:0000169) - Gingival overgrowth (HP:0000212) - Gingival hyperkeratosis (HP:0000222) - Periodontitis (HP:0000704) - Pulp stones (HP:0003771) - Dagger-shaped pulp calcifications (HP:0006302) - Obliteration of the pulp chamber (HP:0006350) - Abnormality of the dental pulp (HP:0006479) - Gingival bleeding (HP…	Level 2								X		8	0	0.791667	24	Strongly recommended
Pruzansky Classification	Single choice: Grade I - Smaller mandible than the preserved normal side Grade II - On the affected mandible; condyle, ramus, and sigmoid notch identifiable, but grossly distorted in size and shape Grade III - Affected mandible is grossly distorted, loss or agenesis of ramus, condyle and TMJ	Level 2			X			X				9	0	1	21	Strongly recommended
Presence of primary ocular and/or adnexal anomalies	Multiple choice: - Downslanting palpebral fissures (HP:0000494) - Upslanting palpebral fissures (HP:0000582) - Upper eyelid coloboma (HP:0000636) - Lower eyelid coloboma (HP:0000652) - Ectropion (HP:0000656) - Entropion (HP:0000621) - Absent eyelashes (HP:0000561) - Sparse lower eyelashes (HP:0007776) - Trichiasis (HP:0001128) - Absent lacrimal puncta (HP:0001092) - Atretic lacrimal puncta (HP:00…	Level 2	X									9	0	0.941176	17	Strongly recommended
Presence of lacrimal drainage problems	Single choice: OD, OS, ODS, Neither	Level 2	X									9	0	0.823529	17	Strongly recommended
Microtia classification of Nagata (L+R)	Single choice: 1. Normal ear 2. Lobular type 3. Concha type 4. Small concha type 5. Anotia type	Level 2	X									9	0	0.894737	19	Strongly recommended
Classification of major ear anomalies according to Altman et al and Cremers et al. (L+R)	Single choice: I Meatus is small and frequently only present in its medial portion IIA Total bony atresia over only part of length of meatus, or canal is partially aplastic IIB Total bony atresia over full length of meatus. Tympanic cavity may be smaller than normal III Absent external meatus and small or missing tympanic cavity	Level 2	X									9	0	0.823529	17	Strongly recommended
Presence of limb anomalies	Multiple choice: - Abnormal morphology of the radius (HP:0002818) - Abnormal morphology of the ulna (HP:0040071) - Abnormal morphology of the tibia (HP:0002992) - Abnormal morphology of the fibula (HP:0002991) - Aplasia/Hypoplasia of the radius (HP:0006501) - Aplasia/Hypoplasia of the ulna (HP:0006495) - Aplasia/Hypoplasia of the thumb (HP:0009601) - Aplasia/Hypoplasia of the hallux (HP:0008362) …	Level 2	X									9	0	1	7	Strongly recommended
Presence of cardiac anomalies	Multiple choice: - Atrial septal defect (HP:0001631) - Ventricular septal defect (HP:0001629) - patent ductus arteriosus (HP:0001643) - Abnormal cardiovascular system morphology (HP:0030680) - Other (HPO codes required)	Level 2	X									9	0	1	17	Strongly recommended
Presence of vertebral anomalies	Multiple choice: - Abnormality of the vertebral column (HP:0000925) - Cervical hemivertebrae (HP:0025481) - Lumbar hemivertebrae (HP:0008439) - Thoracic hemivertebrae (HP:0008467) - Vertebral fusion (HP:0002948) - scoliosis (HP:0002650) - Spina bifida (HP:0002414) - Abnormal vertebral spinous processes (HP:0008516) - Other (HPO codes required)	Level 2	X									9	0	1	17	Strongly recommended
Presence of trunk anomalies	Multiple choice: - Pectus excavatum (HP:0000767) - Pectus carinatum (HP:0000768) - Supernumerary nipple (HP:0002558) - Webbed neck (HP:0000465) - Musculus pectoralis hypoplasia (HP:0008998) - Aplasia of pectoralis major muscle (HP:0009751) - Aplasia of pectoralis minor muscle (HP:0005255) - Other (HPO codes required)	Level 2	X									9	0	1	17	Strongly recommended
Clinical outcomes
Overjet (mm)	Integer	Level 2			X	X	X	X	X	X		9	0	1	22	Strongly recommended
Overbite (mm)	Integer	Level 2			X	X	X	X	X	X		8.5	0	0.954545	22	Strongly recommended
Maximal interincisal opening	Single choice: < 30 mm 30-39 mm > 40 mm	Level 2			X	X	X	X	X	X		9	0	0.904762	21	Strongly recommended
Maximal protrusion of the mandible	Single choice: 0 - 3 4 - 6 > 7 mm	Level 2			X	X	X	X	X	X		8	0	0.809524	21	Strongly recommended
Occlusion class	Single choice: - Class I - Class II - Class III	Level 2			X	X	X	X	X	X		9	0	1	22	Strongly recommended
Occlusion characteristics	Multiple choice: - Open bite - Anterior cross-bite - Posterior cross-bite - Deep bite - Scissors bite - Crowding - Spacing	Level 2			X	X	X	X	X	X		8	0	0.863636	22	Strongly recommended
Decayed, Missing, or Filled Teeth index (=DMFT index)	Integer				X	X	X	X	X	X		7.5	0	0.611111	18	Neutral
Degree of eyelid closure	Single choice: Grade 0: Full, complete closure. Grade 1: Slight incomplete closure, but not enough to cause clinical symptoms. Grade 2: Moderate incomplete closure with symptoms (e.g., dry eye). Grade 3: Severe incomplete closure, significant risk for corneal exposure.	Level 2		X		X						5	0	0.111111	9	Neutral
Best corrected visual acuity (OD+OS)	Free text	Level 2		X		X						9	0	1	6	Strongly recommended
Refraction (OD+OS)	Free text	Level 2		X		X						9	0	1	6	Strongly recommended
Presence of secondary ocular and/or adnexal anomalies	Multiple choice: - Exposure keratopathy - Blepharitis (HP:0000498) - Conjunctivitis (HP:0000509) - Epiphora (HP:0009926) - Visual impairment (HP:0000505) - Cataract (HP:0000518) - Amblyopia (HP:0000646) - Other (HPO codes required)	Level 2		X		X						9	0.0588235	0.882353	17	Strongly recommended
Neonatal hearing screening outcome	Single choice: - Pass, based on oto-acoustic emission (OAE) (specify hearing thresholds) - Pass, based on automated auditory brainstem response (AABR) (specify hearing thresholds) - Pass, based on auditory steady state response (ASSR) (specify hearing thresholds) - Refer, based on oto-acoustic emission (OAE) (specify hearing thresholds) - Refer, based on automated auditory brainstem response (AAB…	Level 2		X								9	0	0.882353	17	Strongly recommended
Air-conduction pure tone average (=PTA) (dB) for 500, 1000, 2000, and 4000 Hz	Integer	Level 2				X	X			X		8.5	0	0.8125	16	Strongly recommended
Bone-conduction pure tone average (=PTA) (dB) for 500, 1000, 2000, and 4000 Hz	Integer	Level 2				X	X			X		9	0	0.866667	15	Strongly recommended
Choking occurrences during feeding	Single choice: Yes/No	Level 2		X	X	X	X			X		8.5	0	0.8125	16	Strongly recommended
Coughing during or after feeding	Single choice: Yes/No	Level 2		X	X	X	X			X		9	0	0.866667	15	Strongly recommended
History of Pneumonia	Single choice: Yes/No	Level 2		X	X	X	X			X		9	0	0.8125	16	Strongly recommended
Difficulty chewing	Single choice: Yes/No	Level 2		X	X	X	X			X		9	0	0.75	16	Strongly recommended
Difficulty breathing during feeding	Single choice: Yes/No	Level 2		X	X	X	X			X		9	0	0.8125	16	Strongly recommended
Loss of food through nose during feeding	Single choice: Yes/No	Level 2		X	X	X	X			X		9	0.0625	0.875	16	Strongly recommended
Functional Oral Intake Scale (=FOIS)	Single choice: 1. Nothing by mouth --> profound deficit 2. Nothing by mouth/minimal trials --> profound deficit 3. Full trials by mouth --> Severe deficit 4. Single texture trials --> Moderate deficit 5. Multiple texture trials --> Mild deficit 6. By mouth/restrictions --> Minimal deficit 7. By mouth/No restrictions --> No deficit	Level 2		X	X	X	X			X		9	0	0.777778	9	Strongly recommended
Methylene Blue-Dye test (modified Evans blue dye test)	Single choice: Positive Negative Not performed	Level 2			X	X	X	X		X		8	0	0.769231	13	Strongly recommended
Percentage of Consonants correct (PCC-A and/or PCC-R)	Integer (0-100)	Level 2			X	X	X	X		X		8	0	0.727273	11	Neutral
Velopharyngeal Competence (VPC-R)	Single choice: - Competent - Marginally Incompetent - Incompetent	Level 2			X	X	X	X		X		9	0	0.846154	13	Strongly recommended

## Sheet: Treatment & Imaging
Facial Dysostosis Dataset - ERN CRANIO
Data element	Required information	Response option(s)		Median	Lowest Tertile	Highest Tertile	Sample Size	Category
Imaging and diagnostics
Availability of orthopantomogram (OPG)	Date			9	0	0.956522	23	Strongly recommended
Availability of lateral cephalogram (RSP)	Date			8	0.047619	0.857143	21	Strongly recommended
Availability of dental models (Plaster cast or intra-oral scan)	Date			9	0	0.913043	23	Strongly recommended
Availability of CT/CBCT	Date			9	0	0.958333	24	Strongly recommended
Availability of temporal bone CT	Date			7	0	0.666667	30	Neutral
Availability of 3D stereophotography	Date			7.5	0.0416667	0.75	24	Neutral
Availability of 2D facial photography	Date			9	0	0.958333	24	Strongly recommended
Availability of intra-oral photography	Date			9	0.04	0.92	25	Strongly recommended
Availability of photography of the limbs	Date			7	0	0.615385	13	Neutral
Availability of fiberoptic endoscopic evaluation of swallowing (FEES)	Date			9	0	0.941176	17	Strongly recommended
	Penetration-Aspiration scale	Single choice: 1. None -> No entry of material into the larynx or trachea 2. Penetration -> Entry of material into the larynx with clearing 3. Penetration -> Entry of material into the laryng without clearing 4. Penetration -> Material contacts the true vocal folds with clearing 5. Penetration -> Material contacts the true vocal folds without clearing the larynx 6. Aspiration -> Material enters t…		9	0.0666667	0.666667	15	Neutral
	Bolus Residue Scale	Single choice: 1. No residue 2. Residue in valleculae 3. Residue in posterial pharyngeal wall OR piriform sinus 4. Residue in valleculae AND posterior pharyneal wall OR piriform sinus 5. Residue in posterior pharyngeal wall AND piriform sinus 6. Residue in valleculae AND posterior pharyngeal wall AND piriform sinus		9	0	0.666667	15	Neutral
Availability of videofluoroscopis swallow study (VFSS)	Date			9	0.0625	0.875	16	Strongly recommended
	Penetration-Aspiration scale	Single choice: 1. None -> No entry of material into the larynx or trachea 2. Penetration -> Entry of material into the larynx with clearing 3. Penetration -> Entry of material into the laryng without clearing 4. Penetration -> Material contacts the true vocal folds with clearing 5. Penetration -> Material contacts the true vocal folds without clearing the larynx 6. Aspiration -> Material enters t…		Please refer to row #15
	Bolus Residue Scale	Single choice: 1. No residue 2. Residue in valleculae 3. Residue in posterial pharyngeal wall OR piriform sinus 4. Residue in valleculae AND posterior pharyneal wall OR piriform sinus 5. Residue in posterior pharyngeal wall AND piriform sinus 6. Residue in valleculae AND posterior pharyngeal wall AND piriform sinus		Please refer to row #16
Availability of airway endoscopic evaluation	Date			7	0	0.769231	13	Neutral
	Level(s) of airway obstruction	Multiple choice: - Nasopharynx - Choana (atresia) - Septum (deviation) - Maxilla (hypoplastic) - Adenoid (hypertrophy) - Oropharynx /Hypopharynx - Palate (velopharyngeal obstruction) - Tongue (Glossoptosis) - Mandible (hypoplastic) - Tonsils (hypertrophy) - Laryngopharynx - Epiglottis - Larynx - Trachea		9	0	1	17	Strongly recommended
Availability of Polysomnography	Date			9	0	1	17	Strongly recommended
	Apnea Hypopnea Index (AHI)	Integer		9	0	1	16	Strongly recommended
	Obstructive Apnea-Hypopnea index (OAHI)	Integer		9	0	1	17	Strongly recommended
	Oxygen desaturation Index (ODI) (≥3%)	Integer		9	0	1	15	Strongly recommended
	Percentage of sleep time with oxygen saturation < 90%	Numeric (0-100)		9	0	1	17	Strongly recommended
	Mean oxygen saturation	Numeric (0-100)		9	0	0.9375	16	Strongly recommended
	Lowest oxygen saturation	Numeric (0-100)		9	0	0.875	16	Strongly recommended
	Mean transcutaneous carbon dioxide (TcCO2) or End-tidal carbon dioxide (ETCO2)	Numeric		9	0	0.857143	14	Strongly recommended
	Highest PtcCO2	Numeric		9	0	0.928571	14	Strongly recommended
	Percentage of sleep time with PtcCO2 > 50 mmHg	Numeric (0-100)		9	0	0.857143	14	Strongly recommended
	Total sleep time (minutes)	Integer		9	0	0.846154	13	Strongly recommended
	Percentage of sleep time in non-REM sleep	Numeric (0-100)		9	0	0.846154	13	Strongly recommended
	Percentage of sleep time in REM sleep	Numeric (0-100)		9	0	0.857143	14	Strongly recommended
	Airway support during PSG	Single choice: - Oxygen - CPAP - None		9	0	0.933333	15	Strongly recommended
Postnatal genetic testing	Date			9	0	1	10	Strongly recommended
	The type of genetic test performed (Results of genetic tests are registered with the Common Data Elements)	Multiple choice: - Targeted Sanger Sequencing of a single gene (please specify gene) - Targeted Sanger Sequencing of multiple genes (please specify genes) - MLPA-analysis (please specify genes) - Targeted next generation sequencing with in silico gene/panel analysis on whole genome/exome (WES/WGS) platform (please specify genes) - Targeted next generation sequencing with gene panel by targeted en…		9	0	1	10	Strongly recommended
Treatment information
Temporary airway interventions	Start date (and stop date if applicable)	Multiple choice: None Tracheostomy Oropharyngeal airway Nasopharyngeal airway CPAP		9	0	0.959184	49	Strongly recommended
Temporary feeding interventions	Start date (and stop date if applicable)	Single choice: Enteral feeding Parenteral feeding Gastrostomy		9	0.0217391	0.913043	46	Strongly recommended
(Non-)surgical hearing interventions	Start date (and stop date if applicable)	Multiple choice: Air conduction aid Bone conduction aid Bone conduction implant Middle ear implant Cochlear implant Middle ear surgery (Free text) Outer ear surgery (Free text) Other (Free text)		9	0	0.88	50	Strongly recommended
Dental and orthodontic interventions	Start date (and stop date if applicable)	Multiple choice: Braces Aligners Headgear Palatal expanders Miniplates Orthognathic surgery Dental implants Crowns Dentures Other (please specify)		9	0	0.886364	44	Strongly recommended
Surgical interventions (Craniofacial)	Date	Multiple choice: Adenectomy, tonsillectomy, or adenotonsillectomy (ATE) Cleft lip repair Cleft soft palate repair Cleft hard palate repair Alveolar cleft repair Ear reconstruction with rib cartilage Ear reconstruction with prosthesis Ear reconstruction with Medpore Eyelid reconstruction Facial nerve reconstruction Genioplasty Mandibular Distraction Osteogenesis (MDO) Mandibular osteotomy Mandibul…		9	0	1	29	Strongly recommended
Surgical interventions (Extracranial)	Date	Free text		9	0	1	29	Strongly recommended
Airway management during surgery		Single choice: Endotracheal intubation Laryngeal mask Tracheostomy for current surgery Tracheostomy in situ Not applicable Other (please specify)		9	0	0.857143	28	Strongly recommended
Endotracheal intubation method		Single choice - Direct laryngoscopy - Video Laryngoscopy - Fibreoptic bronchoscopy - Not applicable - Other (please specify)		8.5	0	0.653846	26	Neutral
modified Cormack and Lehane score (MCL)		Single choice - Grade 1: Full view of glottis - Grade 2A: Part of the cords are visible - Grade 2B: Only the arytenoids or very posterior origin of the cords are visible - Grade 3: Only the epiglottis is visible - Grade 4: No glottis structure visible		9	0	0.875	16	Strongly recommended
Complication of surgery		Multiple choice: Ectropion Entropion Graft infection Graft overgrowth Graft failure Hypertrophic scar Hypoesthesia Incorrect vector (in case of distraction) implant infection implant failure Nerve palsy Non/mal-union, Skeletal open bite TMJ ankylosis, Tooth damage Wound dehiscence Wound infection Loss of tissue/fat Sagging no complication other (specify)		9	0	0.933333	30	Strongly recommended
Operative duration (i.e., number of minutes between arrival and departure of the patient from the operation room)		Integer		9	0	0.64	25	Neutral
Length of hospital stay (i.e., number of nights spent in the hospital for the surgery)		Integer		8	0	0.708333	24	Neutral

## Sheet: Remaining Data Elements
Data element	Response options	Median	Lowest Tertile	Highest Tertile	Sample Size	Category
Excluded "Highly recommended" data elements
Buccal anomalies	- None - Philtrum - Mouth - Lip - Tongue - Palate - Cleft lip and/or palate - Uvula - Buccal mucosa - Lingual frenulum - Frenulum - Alveolar process - Salivary glands	9	0	0.875	24	Strongly recommended
Progression of hearing loss	- Progressive (>15 dB deterioration of PTA (0.5,1,2 kHz) over 10 yr) - Non-progressive - Unknown progression	9	0	0.9375	16	Strongly recommended
Type of hearing loss	Type of hearing loss, categorized as: - Sensorineural HL (BC>20 dB & ABG ≤15 dB at 0.5,1,2 kHz) - Conductive HL (BC≤20 dB & ABG >15 dB at 0.5,1.2 kHz) - Mixed HL (BC>20 dB & ABG >15 dB at 0.5,1.2 kHz )	9	0	1	17	Strongly recommended
Severity of conductive hearing loss	Normal -10 to 15 Slight 16 to 25 Mild 26 to 40 Moderate 41 to 55 Moderately severe 56 to 70 Severe 71 to 90 Profound 91+	9	0	0.941176	17	Strongly recommended
Severity of sensorineural hearing loss	Normal -10 to 15 Slight 16 to 25 Mild 26 to 40 Moderate 41 to 55 Moderately severe 56 to 70 Severe 71 to 90 Profound 91+	9	0	0.941176	17	Strongly recommended
Age of hearing loss onset	Categorized as: - Congenital (=did not pass neonatal hearing screening) -<3 years -3-10 years -11-30 years - 31-50 years - >50 years - unclear	9	0	0.75	16	Strongly recommended
Composite velopharyngeal score (=VPC-sum)	Integer	9	0	1	13	Strongly recommended
Presence of nasal air leakage	Yes/No	9	0	0.769231	13	Strongly recommended
Availability of audiogram	Yes/No	9	0	0.880952	42	Strongly recommended
Distractor type	Internal / External	9	0	0.826087	23	Strongly recommended
Origin of (artificial/prosthetic) bone grafts	Artificial / Autologous	9	0	0.952381	21	Strongly recommended
Origin of (artificial/prosthetic) cartilage grafts (If applicable)	Artificial / Autologous	9	0	0.952381	21	Strongly recommended
Excluded "neutral" data elements
Patient Assessment of Care for Chronic Conditions Short Form (=PACIC-S)	Numeric	7	0	0.655172	29	Neutral
Treatment Burden Questionnaire (=TBQ)	Numeric	7	0	0.733333	30	Neutral
Glasgow Children’s Benefit Inventory (=GCBI)	Numeric	7	0	0.642857	28	Neutral
Helkimo Clinical Dysfunction Index (=HCDI)	Numeric	7	0	0.615385	13	Neutral
Early Childhood Oral Health Impact Scale (=ECOHIS)	Numeric	5	0.0833333	0.333333	12	Neutral
(Short form of) the Child Perceptions Questionnaire for children aged 11-14 years (=CPQ11-14)	Numeric	5	0.166667	0.416667	12	Neutral
Oral Health Impact Profile (=OHIP-14)	Numeric	7	0	0.615385	13	Neutral
Pediatric Voice Handicap Index (=pVHI)	Numeric	5	0.0909091	0.454545	11	Neutral
Montreal Children's Hospital Feeding Scale (=MCH-FS)	Numeric	7.5	0	0.7	10	Neutral
Child behaviour checklist (=CBCL)	Numeric	8	0	0.666667	15	Neutral
Scale for Interpersonal Behaviour (=SIB)	Numeric	5	0.0769231	0.307692	13	Neutral
Ages and Stages Questionnaire (=ASQ)	Numeric	6	0	0.461538	13	Neutral
Wechsler Intelligence Scales (=WPPSI, WISC, WAIS)	Numeric	7	0.0666667	0.6	15	Neutral
Nasal Appearance and Function Evaluation Questionnaire	Numeric	7.5	0	0.666667	12	Neutral
Body esteem scale for adolescents and adults (=BESAA) - Appearance scale	Numeric	7.5	0	0.6	10	Neutral
Adjusted Body Cathexis Scale	Numeric	6.5	0	0.5	8	Neutral
Satisfaction with appearance using a Visual Analogue Scale (=VAS)	Numeric	7	0.0769231	0.538462	13	Neutral
Adult Self-Report	Numeric	6	0.181818	0.363636	11	Neutral
World Health Organization Quality of Life (=WHOQOL-100) questionnaire	Numeric	7	0	0.571429	14	Neutral
Short Form 36 (=SF-36)	Numeric	5	0.0769231	0.384615	13	Neutral
EQ-5D (Youth version)	Numeric	5	0.153846	0.384615	13	Neutral
Cantril's Self-Anchoring Ladder (CL)	Numeric	5	0.142857	0.285714	7	Neutral
Strengths and Difficulties Questionnaire (=SDQ)	Numeric	7.5	0.0833333	0.75	12	Neutral
Piers-Harris Self-Concept Scale for Children	Numeric	5	0.222222	0.444444	9	Neutral
Hospital anxiety and depression scale (=HADS)	Numeric	7	0.0909091	0.545455	11	Neutral
Child and Adolescent Trauma Screen (=CATS)	Numeric	9	0	0.7	10	Neutral
the PTSD checklist for DSM-5 (=PCL-5)	Numeric	7	0	0.727273	11	Neutral
Social Avoidance and Distress Scale (=SADS)	Numeric	7	0	0.555556	9	Neutral
Defense Style Questionnaire (=DSQ-42)	Numeric	5	0.222222	0.333333	9	Neutral
Rosenberg Self-Esteem Scale (=RSES)	Numeric	5	0.181818	0.454545	11	Neutral
Fear of Negative Appearance Evaluation Scale (=FNAES)	Numeric	5	0.111111	0.444444	9	Neutral
Psychosocial well-being questionnaire	Numeric	5	0.3	0.3	10	Neutral
Adoption status	Yes/No	7	0.188679	0.509434	53	Neutral
Adoption age	Integer	5	0.215686	0.411765	51	Neutral
Adoption country	Multiple choice: List of countries	5	0.215686	0.45098	51	Neutral
Type of conception	- Natural conception - Surrogate - Intra-uterine insemination (IUI) - In-vitro fertilisation (IVF) - intra-cytoplasmatic sperm injection (ICSI)	8	0.0888889	0.666667	45	Neutral
Origin of gametes	- Both gametes were from the parents - Sperm donor - Oocyte donor - Embryo donor - Other (free text)	7	0.0789474	0.526316	38	Neutral
Gravidity (i.e., number of previous pregnancies)	Integer	7	0.0416667	0.541667	48	Neutral
Vitamin supplements during pregnancy	Free text	7	0.0625	0.666667	48	Neutral
Highest level of education of the caregiver(s)	According to UNESCO International standard Classification of Education: - ISCED0: Early childhood education - ISCED1: Primary education - ISCED2: Lower secondary education - ISCED3: Upper secondary education - ISCED4: Post-secondary non-tertiary education - ISCED5: Short-cycle tertiary education - ISCED6: Bachelors' or equivalent level - ISCED7: Master's or equivalen level	7	0.0754717	0.603774	53	Neutral
American Society of Anesthesiologists (ASA) physical status class	- ASA1: Healthy patients - ASA2: Mild systemic disease - ASA3: Severe systemic disease - ASA4: Severe systemic disease and constant threat to life - ASA5: Moribund patient who is not expected to survive without the operation - ASA6: A declared brain-dead patient whose organs are being removed for donor purposes	8	0.0294118	0.705882	34	Neutral
Dentin anomalies	- None - Dentinogenesis imperfecta limited to primary teeth (HP:0011060) - Dentinogenesis imperfecta of primary and permanent teeth (HP:0011086) - Dentinogenesis imperfecta (HP:0000703) - Abnormality of dentin (HP:0010299) - Shell teeth (HP:0000694) - Rootless teeth (HP:0011072) - Short dental roots (HP:0006336) - Hypoplasia of the tooth germ (HP:0006353)	8	0	0.708333	24	Neutral
Dental anomalies as classified by Alvares and Tavano	Classification: - Hyperplastic - Hypoplastic - Heterotopic	5	0	0.416667	12	Neutral
Defects of dental enamel (=DDE) index	Presence of dental opacities on the buccal surfaces of each tooth, categorized as: - 1. Demarcated opacities - 2. Diffuse opacities - 3. Demarcated and diffuse opacities -4. Hypoplasia -5. Hypoplasia and opacities	7	0	0.538462	13	Neutral
Microtia classification of Marx/Meurman	Classification (I-IV): I Pinna is smaller, rudimentary, and often located in abnormal position. Different parts of pinna are discernible II Pinna, besides being smaller and often in abnormal position, is represented by vertical curving ridge, resembling primitive helix III Rudiment of pinna has no resemblance to any portion of normal pinna IV Anotia	8	0	0.647059	17	Neutral
Classification of minor ear anomalies according to Cremers and Teunissen	Classification (I-IV): I Isolated stapes ankylosis II Stapes ankylosis with associated anomaly of incus and/or malleus III Mobile stapes footplate, but anomalous or fixed incus and/or malleus IV Aplasia or dysplasia of oval and/or round window	7	0	0.6	15	Neutral
Jahrsdoerfer Grading System for Atresiaplasty Candidacy	Grading system based on radiologic evaluation, resulting in classification of atresiaplasty candidacy into: ≤5 poor 6 Marginal 7 Fair 8 Good 9 Very good 10 Excellent	9	0	0.636364	11	Neutral
Radial Club Hand classification by Bayne and Klug	Classification of deficiencies of the radius: Type 1: Short Radius Type 2: Hypoplastic Radius Type 3: Partial absence of the Radius Type 4: Complete absence of the radius	7.5	0	0.666667	6	Neutral
Hypoplastic thumb classification by Blauth	Classification: Type I Minor generalized hypoplasia Type II Absense of intrinsic thenar muscles, first web space narrowing, ulnar collateral ligament insufficiency Type III, Similar findings as type II plus extrinsic muscle and tendon abnormalities, skeletal deficiency Type IV Pouce flottant or floating thumb Type V Aplasia	8	0	0.714286	7	Neutral
Tri-Phalangeal thumb classification according to Buck Gramcko	Classification into I - VI: I rudimentary triphalangism II short triangular middle phalanx (brachymesophalangeal) III Trapezoidal middle phalanx (intermediate) IV Long rectangular middle phalanx V Hypoplastic triphalangeal thumb VI Triphalnageal thumb associated with polydactyly	7.5	0	0.666667	6	Neutral
Phenotypic Assessment Tool for Craniofacial Microsomia (PAT-CFM)	Multiple choice	8	0	0.692308	13	Neutral
Teber Classification for TCS	Classification: - Severe phenotype - Mild phenotype	6	0	0.454545	11	Neutral
Hayashi Classification for TCS	Classification: - Grade I - Grade II - Grade III	6	0	0.444444	9	Neutral
Checklist for Phenotypical Assessment of Miller syndrome	Multiple choice: List of countries	7.5	0	0.583333	12	Neutral
Weight at surgery (kg)	Integer	9	0	0.64	25	Neutral
Maximal lateral movement of the mandible (mm)	Integer	7	0	0.714286	21	Neutral
Plaque accumulation according to the personal hygiene performance (=PHP) index	Integer	5	0.0526316	0.421053	19	Neutral
Gingival index of Loe and Silness	Gingival status in four categories: - Normal gingiva - Mild inflammation - Moderate inflammation - Severe inflammation	6	0	0.266667	15	Neutral
Dental Health Component (=DHC) of the index of Orthodontic Treatment Need (=IOTN)	Need for orthodontic treatment in five categories: - 5. Very great - 4. Great - 3. Moderate - 2. Little - 1. No treatment required	5	0	0.4	15	Neutral
Nordic Orofacial Test Screening (=NOT-S) Total score	Integer	5	0	0.111111	9	Neutral
Speech Detection Threshold (=SDT) (dB)	Integer	9	0	0.692308	13	Neutral
Bite force (N)	Integer	7	0	0.571429	14	Neutral
Watery eyes during feeding	Yes/No	6.5	0.0714286	0.5	14	Neutral
Furrowing eyebrows during feeding	Yes/No	7	0	0.571429	14	Neutral
Loss of food through mouth	Yes/No	9	0	0.666667	15	Neutral
Feeding difficulties according to Caron et al.	Classification: 1. None or mild 2. Moderate 3. Severe	8	0	0.6	10	Neutral
Voice quality	- Normal - Hoarse - Other	8	0	0.692308	13	Neutral
Incorrect consonants classification	- Anterior Oral (Bilabial, linguolabial, interdental, labiodental, dentolabial, dental alveolar) - Posterior Oral (Palatal velar, uvular, velar/uvular, double articulation) - Posterior Non-oral (Pharyngeal plosive, pharyngeal fricative, glottal plosive, glottal double articulation, nasal fricative) - Lateral production (Lateral /s/) - Nasal Air Leakage (Nasal friction, Velopharyngeal friction, Fi…	7	0	0.636364	11	Neutral
Chan-Parikh Sleep Endoscopy Obstruction scale	Scoring system to quantify airway obstruction in pediatric Drug-Induced Sleep Endoscopy: - 0: no obstruction - 1: Single site of obstruction - 2: Two or more sites of obstruction, but only within either the adenoid-velum-LPW complex and tongue base-supraglottis complexes - 3: Two or more sites of obstruction encompassing both the adenoid-velum-LPW complex and tongue base-supraglottis complexes	9	0	0.615385	13	Neutral
Percentage of glottic opening (POGO) scale	Integer (0-100)	7.5	0	0.785714	14	Neutral
Waking after sleep onset (minutes)	Integer	7	0.0769231	0.615385	13	Neutral
Sleep latency (minutes)	Integer	7	0.0833333	0.583333	12	Neutral
Number of awakenings	Integer	8.5	0	0.714286	14	Neutral
Arousals index	Integer	7	0	0.692308	13	Neutral
Subjective snoring (VAS scale)	Numeric (0-1)	7	0	0.769231	13	Neutral
Jebsen-Taylor Hand function test	Integer	5	0	0.333333	3	Neutral
Peabody Developmental Motor Scales, Third edition (PDMS-3) - Fine motor index	Integer	5	0	0.333333	3	Neutral
Availability of frontal cephalogram(s)	Yes/No	7	0.142857	0.52381	21	Neutral
